# Supplementary material for: Phenylpropanoid Biosynthesis Gene Expression Precedes Lignin Accumulation During Shoot Development in Lowland and Upland Switchgrass Genotypes
Source: Front Plant Sci. 2021 Aug 9;12:640930. doi: 10.3389/fpls.2021.640930 (PMC8380989; doi:10.3389/fpls.2021.640930)
Supplement: Supplementary Table 3 — Cell wall and gene expression data. [file Table_3.XLSX]

## Sheet: Nomenclature
Abbreviation	Explanation
A4	Panicum virgatum cultivar Almo4
AP13	Panicum virgatum cultivar AP13
VS16	Panicum virgatum cultivar VS16
V3	Vegetative stage3 (young)
E4	Elongation stage4 (intermediate)
R3	Reproductive stage3 (mature tiller)
S1	Tissue segment1 of E4 tiller (Lower, mature)
S2	Tissue segment2 of E4 tiller
S3	Tissue segment3 of E4 tiller (Upper, young)
Bio-1	biological replicate 1
Bio-2	biological replicate 2
Bio-3	biological replicate 3
SD	standard deviation
SE	standard error of the mean
HCA-Lignin	Hydroxycinnamates (HCAs) and Acetylbromide Soluble Lignin
Enzymatic Dig	Enzymatic Digestibility
TFA sugars	Trifluoro acetate-released sugars
Cellulose	Anthrone digestion of TFA pellet to yield cellulose content

## Sheet: A4 qPCR
Target	Sample	Bio-1	Bio-2	Bio-3		Average	SD	SE
4CL	A4-V3	0.0131839	0.021668	0.0152935		0.0167151	0.00441712	0.0025503
4CL	A4-E4	0.0286581	0.0355488	0.0416662		0.035291	0.00650791	0.00375745
4CL	A4-R3	0.00297651	0.00321843	0.00213873		0.00277789	0.00117677	0.000679427
4CL	A4-S1	0.0633018	0.0195172	0.038154		0.0403243	0.0219728	0.0126864
4CL	A4-S2	0.0566128	0.010464	0.0164291		0.0278353	0.0250998	0.0144918
4CL	A4-S3	0.0198296	0.060485	0.0350829		0.0384658	0.0205378	0.0118578
C3H	A4-V3	0.00549554	0.00876527	0.00599914		0.00675331	0.0017605	0.00101646
C3H	A4-E4	0.0149326	0.0116044	0.0105491		0.0123621	0.00228782	0.00132091
C3H	A4-R3	0.00278686	0.00274177	0.00280025		0.00277629	0.000442428	0.000255443
C3H	A4-S1	0.020055	0.0082822	0.0131084		0.0138152	0.00591814	0.00341694
C3H	A4-S2	0.039206	0.00380849	0.00907785		0.0173641	0.0190983	0.0110267
C3H	A4-S3	0.0107128	0.0209335	0.0158455		0.0158306	0.00511035	0.00295055
C4H	A4-V3	0.00557754	0.00931021	0.00574254		0.00687677	0.00210904	0.00121769
C4H	A4-E4	0.0161401	0.0248752	0.0274106		0.0228086	0.00591258	0.00341373
C4H	A4-R3	0.0109645	0.0132789	0.0171323		0.0137919	0.0029307	0.00169209
C4H	A4-S1	0.0146264	0.0175665	0.0176967		0.0166299	0.00173624	0.00100245
C4H	A4-S2	0.0200577	0.0157374	0.0104658		0.0154203	0.00480379	0.00277355
C4H	A4-S3	0.0199739	0.0423845	0.0228871		0.0284152	0.0121852	0.00703533
CAD	A4-V3	0.017911	0.0302891	0.0233699		0.0238567	0.00620344	0.00358166
CAD	A4-E4	0.0327247	0.0225492	0.0586462		0.0379734	0.0186121	0.010746
CAD	A4-R3	0.00784073	0.00828742	0.00760148		0.00790988	0.00113846	0.000657312
CAD	A4-S1	0.123553	0.0286131	0.0548954		0.0690204	0.0490205	0.0283028
CAD	A4-S2	0.101257	0.0229966	0.0248741		0.0497094	0.0446518	0.0257805
CAD	A4-S3	0.0193496	0.0696387	0.0497079		0.0462321	0.0253241	0.0146213
CcOMT	A4-V3	0.0784502	0.168282	0.0860144		0.110916	0.0498246	0.0287671
CcOMT	A4-E4	0.103746	0.159555	0.129005		0.130769	0.0279461	0.0161351
CcoMT	A4-R3	0.0284277	0.0321097	0.0314813		0.0306729	0.00423822	0.00244701
CcOMT	A4-S1	0.483641	0.0774472	0.181697		0.247595	0.210963	0.121803
CcOMT	A4-S2	0.400353	0.0455401	0.0917551		0.179216	0.192899	0.111374
CcOMT	A4-S3	0.154387	0.239215	0.169042		0.187548	0.0453412	0.0261785
CCR1	A4-V3	0.00176443	0.0029001	0.00229364		0.00231939	0.000568274	0.000328103
CCR1	A4-E4	0.0121132	0.00759961	0.0122869		0.0106666	0.00265749	0.00153435
CCR1	A4-R3	0.00139886	0.00146396	0.00125619		0.001373	0.000338334	0.000195343
CCR1	A4-S1	0.0890156	0.026259	0.0436276		0.0529674	0.032404	0.018709
CCR1	A4-S2	0.0377202	0.0128694	0.0116895		0.0207597	0.0147001	0.00848733
CCR1	A4-S3	0.0131204	0.0590572	0.0336939		0.0352905	0.02301	0.0132852
COMT1 (508)	A4-V3	0.33832	0.650902	0.460346		0.483189	0.157538	0.0909573
COMT1 (508)	A4-E4	0.905811	0.862538	1.19857		0.988972	0.182799	0.105542
COMT1 (508)	A4-R3	0.132857	0.16044	0.173829		0.155709	0.0378728	0.0218665
COMT1 (508)	A4-S1	1.02163	0.863364	1.26247		1.04915	0.20097	0.116033
COMT1 (508)	A4-S2	0.772009	0.626078	0.800689		0.732925	0.0936373	0.0540631
COMT1 (508)	A4-S3	0.207309	0.192476	0.153359		0.184381	0.0278713	0.016092
COMT2	A4-V3	0.0357512	0.032573	0.0303157		0.03288	0.0027307	0.00157662
COMT2	A4-E4	0.32195	0.352491	0.328232		0.334224	0.016128	0.00931179
COMT2	A4-R3	0.0355411	0.0330251	0.0299303		0.0328322	0.00659053	0.00380516
COMT2	A4-S1	0.379112	0.340176	0.420603		0.379964	0.0402199	0.0232217
COMT2	A4-S2	0.247601	0.203083	0.249275		0.23332	0.0261993	0.0151266
COMT2	A4-S3	0.117344	0.0656962	0.0619667		0.0816689	0.0309516	0.0178704
COMT3 (475)	A4-V3	0.000965666	0.000928774	0.000355248		0.000749896	0.000342273	0.000197617
COMT3 (475)	A4-E4	0.0448241	0.0623363	0.134923		0.0806946	0.0477728	0.0275825
COMT3 (475)	A4-R3	0.00273191	0.00459075	0.00665655		0.00465974	0.00184265	0.00106388
COMT3 (475)	A4-S1	0.0074301	0.0075601	0.011946		0.00897873	0.00257055	0.00148415
COMT3 (475)	A4-S2	0.00573884	0.00367805	0.00456429		0.00466039	0.00103375	0.000596853
COMT3 (475)	A4-S3	0.00125197	0.00120598	0.00112245		0.00119347	6.56569e-05	3.79082e-05
F5H	A4-V3	0.0152113	0.0269594	0.0189038		0.0203581	0.00600756	0.00346857
F5H	A4-E4	0.12825	0.1198	0.149175		0.132409	0.0151227	0.00873135
F5H	A4-R3	0.00880809	0.00852656	0.00983508		0.00905658	0.00125594	0.000725138
F5H	A4-S1	0.397395	0.140422	0.244708		0.260842	0.129244	0.0746213
F5H	A4-S2	0.368462	0.0855494	0.117846		0.190619	0.15486	0.0894114
F5H	A4-S3	0.0515991	0.228224	0.12665		0.135491	0.0886439	0.0511801
HCT	A4-V3	0.00701798	0.00598863	0.00540186		0.00613616	0.000818099	0.000472344
HCT	A4-E4	0.0552733	0.00835323	0.104472		0.0560329	0.0480639	0.0277505
HCT	A4-R3	0.00735029	0.00658107	0.00476202		0.00623113	0.00218856	0.00126361
HCT	A4-S1	0.0534909	0.0368013	0.0319321		0.0407414	0.0113066	0.00652806
HCT	A4-S2	0.0603171	0.00997984	0.0161236		0.0288069	0.027461	0.0158551
HCT	A4-S3	0.02268	0.0334141	0.0222965		0.0261302	0.00631097	0.00364375

## Sheet: AP13 qPCR
Target	Sample	Bio-1	Bio-2	Bio-3		Average	SD	SE
4CL	AP13-V3	0.0218737	0.0395964	0.0247023		0.0287241	0.00952125	0.00549726
4CL	AP13-E4	0.0485615	0.0268419	0.0181998		0.0312011	0.0156432	0.0090319
4CL	AP13-R3	0.00290927	0.00396896	0.00725721		0.00471181	0.00300187	0.00173318
4CL	AP13-S1	0.0142286	0.0107191	0.0154377		0.0134618	0.00245101	0.00141513
4CL	AP13-S2	0.0244934	0.0302979	0.0213454		0.0253789	0.00454148	0.0026221
4CL	AP13-S3	0.0189053	0.0380008	0.0253231		0.0274097	0.00971723	0.00561041
C3H	AP13-V3	0.00452801	0.00453478	0.003563		0.0042086	0.000559116	0.000322815
C3H	AP13-E4	0.0145321	0.00689183	0.00352982		0.00831793	0.00563809	0.00325525
C3H	AP13-R3	0.00225899	0.00370529	0.00397878		0.00331435	0.00117372	0.000677665
C3H	AP13-S1	0.00288065	0.0015172	0.00241047		0.00226944	0.000692579	0.000399872
C3H	AP13-S2	0.00294387	0.00264166	0.00213644		0.00257399	0.000407946	0.000235535
C3H	AP13-S3	0.0051312	0.00833841	0.00385237		0.00577399	0.00231107	0.00133434
C4H	AP13-V3	0.0241052	0.0230115	0.0170349		0.0213839	0.00380584	0.00219737
C4H	AP13-E4	0.0342918	0.053378	0.022494		0.0367213	0.0155847	0.00899808
C4H	AP13-R3	0.0332002	0.0474592	0.0275612		0.0360735	0.0215199	0.0124249
C4H	AP13-S1	0.0204195	0.0184818	0.0257283		0.0215432	0.00375166	0.00216608
C4H	AP13-S2	0.0188734	0.0250332	0.0135134		0.01914	0.00576449	0.00332823
C4H	AP13S3	0.0434162	0.0570612	0.0337789		0.0447521	0.0116985	0.00675435
CAD	AP13-V3	0.0461837	0.0337147	0.024728		0.0348755	0.0107748	0.00622104
CAD	AP13-E4	0.0470755	0.0324389	0.0243456		0.03462	0.0115209	0.00665176
CAD	AP13-R3	0.0104517	0.0127448	0.0066931		0.00996317	0.0052701	0.00304278
CAD	AP13-S1	0.0351342	0.0200463	0.0444268		0.0332024	0.0123045	0.00710424
CAD	AP13-S2	0.0253478	0.0284783	0.0327579		0.0288613	0.00371989	0.00214774
CAD	AP13-S3	0.0408324	0.0673529	0.0399643		0.0493832	0.0155683	0.0089886
CcOMT	AP13-V3	0.149916	0.114669	0.112589		0.125725	0.020976	0.0121109
CcOMT	AP13-E4	0.205855	0.155053	0.151431		0.17078	0.0304297	0.0175691
CcoMT	AP13-R3	0.0287476	0.0372674	0.0267453		0.0309201	0.0138263	0.00798287
CcOMT	AP13-S1	0.195589	0.102001	0.162876		0.153489	0.0474946	0.0274218
CcOMT	AP13-S2	0.0920002	0.0817053	0.078581		0.0840955	0.00702166	0.00405408
CcOMT	AP13-S3	0.286764	0.33555	0.172955		0.26509	0.0834362	0.0481733
CCR1	AP13-V3	0.00226905	0.00629096	0.003071		0.003877	0.00212865	0.00122901
CCR1	AP13-E4	0.00983864	0.00863527	0.00589405		0.00812265	0.00202164	0.00116723
CCR1	AP13-R3	0.000552396	0.000800113	0.000701629		0.000684712	0.000138002	7.96778e-05
CCR1	AP13-S1	0.00633257	0.00362146	0.00798279		0.00597894	0.00220207	0.0012714
CCR1	AP13-S2	0.00992464	0.0142134	0.0109148		0.0116843	0.00224555	0.00129651
CCR1	AP13-S3	0.00179255	0.0113648	0.00743028		0.00686253	0.00481129	0.00277788
COMT1 (508)	AP13-V3	0.340772	0.350011	0.218185		0.302989	0.0735878	0.0424872
COMT1 (508)	AP13-E4	0.1841	0.115272	0.102921		0.134098	0.0437419	0.0252551
COMT1 (508)	AP13-R3	0.114043	0.129581	0.0950746		0.1129	0.0221396	0.0127827
COMT1 (508)	AP13-S1	0.0725501	0.0790251	0.129843		0.0938059	0.0313761	0.0181155
COMT1 (508)	AP13-S2	0.0214002	0.0313181	0.0336059		0.0287747	0.00648815	0.00374605
COMT1 (508)	AP13-S3	0.0112096	0.00843895	0.0129046		0.010851	0.00225432	0.00130157
COMT2	AP13-V3	0.036397	0.0292635	0.0264442		0.0307016	0.00512987	0.00296182
COMT2	AP13-E4	0.0823111	0.0941727	0.0653738		0.0806192	0.0144738	0.00835672
COMT2	AP13-R3	0.0226971	0.0243984	0.0262778		0.0244578	0.00355945	0.00205511
COMT2	AP13-S1	0.0658862	0.0393289	0.0682275		0.0578142	0.0160515	0.00926761
COMT2	AP13-S2	0.0254004	0.017679	0.0336059		0.0255618	0.00796469	0.00459855
COMT2	AP13-S3	0.00647344	0.00575383	0.00459145		0.00560624	0.000949635	0.000548288
COMT3 (475)	AP13-V3	0.00507597	0.0032631	0.0026595		0.00366619	0.00125765	0.000726126
COMT3 (475)	AP13-E4	0.00792859	0.0135491	0.0108633		0.0107803	0.00281117	0.00162308
COMT3 (475)	AP13-R3	0.0175469	0.00993544	0.0110642		0.0128488	0.0044309	0.00255826
COMT3 (475)	AP13-S1	0.00314786	0.00344515	0.00432898		0.00364066	0.000614354	0.000354708
COMT3 (475)	AP13-S2	0.000891356	0.000557641	0.000828611		0.000759203	0.000177355	0.000102399
COMT3 (475)	AP13-S3	0.00051607	0.000399796	0.000487418		0.000467761	6.05781e-05	3.49758e-05
F5H	AP13-V3	0.037838	0.0226244	0.0240663		0.0281762	0.00839836	0.00484894
F5H	AP13-E4	0.127553	0.14384	0.105225		0.125539	0.0193858	0.0111927
F5H	AP13-R3	0.0180952	0.0293432	0.00713585		0.0181914	0.0184247	0.0106378
F5H	AP13-S1	0.0992696	0.0574534	0.093385		0.0833694	0.0226359	0.0130692
F5H	AP13-S2	0.10072	0.0931045	0.106744		0.100189	0.00683496	0.00394628
F5H	AP13-S3	0.0404399	0.161508	0.0727388		0.0915621	0.0626904	0.0361954
HCT	AP13-V3	0.0188491	0.0196529	0.0137086		0.0174035	0.00322504	0.00186203
HCT	AP13-E4	0.0880181	0.0831207	0.0371396		0.0694261	0.028068	0.0162055
HCT	AP13-R3	0.0122322	0.0115788	0.00951312		0.011108	0.00242377	0.0013994
HCT	AP13-S1	0.0275154	0.0210939	0.0359735		0.0281943	0.00746298	0.00430888
HCT	AP13-S2	0.0522601	0.0679949	0.0519598		0.0574049	0.0091724	0.00529584
HCT	AP13-S3	0.0218613	0.0615635	0.0316134		0.0383461	0.0206897	0.0119455

## Sheet: VS16 qPCR
Target	Sample	Bio-1	Bio-2	Bio-3		Average	SD	SE
4CL	VS16-V3	0.0146889	0.0137041	0.0177013		0.0153647	0.00208255	0.00120239
4CL	VS16-E4	0.0159015	0.0188646	0.0178091		0.0175251	0.00150182	0.000867101
4CL	VS16-R3	0.00339186	0.0138011	0.0268153		0.0146694	0.0127411	0.00735631
4CL	VS16-S1	0.0830128	0.0815932	0.0544624		0.0730228	0.0160894	0.00928951
4CL	VS16-S2	0.0192049	0.0282913	0.0168164		0.0214375	0.00605451	0.00349568
4CL	VS16-S3	0.0208954	0.0177652	0.0167467		0.0184691	0.00216209	0.00124832
C3H	VS16-V3	0.00570781	0.00758952	0.00765444		0.00698392	0.00110563	0.000638352
C3H	VS16-E4	0.00762521	0.00735825	0.0102367		0.00840671	0.00159041	0.000918249
C3H	VS16-R3	0.00284979	0.0056256	0.0109291		0.00646815	0.00391845	0.00226238
C3H	VS16-S1	0.0152263	0.00657715	0.00768836		0.00983062	0.00470574	0.00271694
C3H	VS16-S2	0.00848339	0.0122338	0.0103456		0.0103542	0.0018752	0.00108268
C3H	VS16-S3	0.0101918	0.0104339	0.00636649		0.00899739	0.00228164	0.00131734
C4H	VS16-V3	0.00798065	0.00743755	0.00723948		0.00755256	0.000383739	0.000221559
C4H	VS16-E4	0.0115257	0.0164092	0.00716424		0.0116997	0.00462492	0.00267028
C4H	VS16-R3	0.00697098	0.0116552	0.0269831		0.0152031	0.0102148	0.00589766
C4H	VS16-S1	0.0341251	0.0205295	0.0124943		0.0223829	0.0109339	0.00631285
C4H	VS16-S2	0.00594314	0.0159115	0.00773435		0.00986301	0.00531418	0.00306823
C4H	VS16-S3	0.0152438	0.0130647	0.0136093		0.0139726	0.00113407	0.000654774
CAD	VS16-V3	0.0230023	0.0343863	0.0330281		0.0301389	0.00621766	0.00358988
CAD	VS16-E4	0.0439293	0.0498315	0.0504269		0.0480626	0.00359184	0.00207381
CAD	VS16-R3	0.0100625	0.0194539	0.0280935		0.0192033	0.0101642	0.00586848
CAD	VS16-S1	0.0931714	0.0960747	0.0560142		0.0817534	0.0223381	0.0128973
CAD	VS16-S2	0.0415833	0.0384005	0.0388357		0.0396065	0.00172571	0.000996367
CAD	VS16-S3	0.0492476	0.0472597	0.0384904		0.0449992	0.00572377	0.00330472
CcOMT	VS16-V3	0.0985568	0.0819282	0.0830289		0.0878379	0.00929907	0.00536898
CcOMT	VS16-E4	0.0737428	0.0965142	0.0953028		0.0885199	0.0128117	0.00739706
CcoMT	VS16-R3	0.0273858	0.0514127	0.0844123		0.0544036	0.031972	0.0184596
CcOMT	VS16-S1	0.118053	0.154819	0.103939		0.125603	0.0262669	0.0151656
CcOMT	VS16-S2	0.0859896	0.087825	0.0612753		0.0783633	0.0148271	0.00856068
CcOMT	VS16-S3	0.109194	0.0710259	0.0706761		0.0836321	0.0221383	0.0127819
CCR1	VS16-V3	0.00137675	0.00149978	0.00109097		0.0013225	0.000209731	0.000121092
CCR1	VS16-E4	0.000812707	0.00124566	0.00115806		0.00107214	0.000228908	0.000132164
CCR1	VS16-R3	0.000505918	0.00166276	0.00267227		0.00161365	0.00117736	0.000679768
CCR1	VS16-S1	0.00333735	0.00299484	0.00241586		0.00291601	0.000465771	0.000268921
CCR1	VS16-S2	0.00128167	0.00121233	0.00079735		0.00109712	0.000261913	0.00015122
CCR1	VS16-S3	0.00159414	0.00136427	0.00134491		0.00143444	0.000138638	8.00453e-05
COMT1 (508)	VS16-V3	0.421032	0.41732	0.507712		0.448688	0.05115	0.0295324
COMT1 (508)	VS16-E4	0.514859	0.596033	0.636597		0.582496	0.0619876	0.0357896
COMT1 (508)	VS16-R3	0.0315583	0.111611	0.298036		0.147068	0.138758	0.0801142
COMT1 (508)	VS16-S1	0.935596	0.837625	0.634718		0.802646	0.153458	0.0886017
COMT1 (508)	VS16-S2	0.59304	0.555641	0.444903		0.531195	0.0770351	0.0444775
COMT1 (508)	VS16-S3	0.631183	0.607013	0.500586		0.579594	0.0694818	0.0401165
COMT2	VS16-V3	0.0444581	0.0641535	0.0456687		0.0514267	0.0110383	0.00637314
COMT2	VS16-E4	0.0638375	0.0937643	0.0502228		0.0692749	0.0222742	0.0128604
COMT2	VS16-R3	0.00503609	0.0229011	0.0489593		0.0256321	0.0231261	0.0133522
COMT2	VS16-S1	0.0597949	0.0714523	0.0339338		0.0550603	0.0192021	0.0110867
COMT2	VS16-S2	0.0680897	0.0632244	0.0324676		0.0545939	0.0193158	0.0111523
COMT2	VS16-S3	0.1016	0.0660733	0.0621989		0.076624	0.0217162	0.0125382
COMT3 (475)	VS16-V3	0.00464343	0.00278756	0.00346795		0.00363298	0.000938875	0.000542075
COMT3 (475)	VS16-E4	0.00119613	0.00157705	0.00139201		0.0013884	0.000190487	0.000109981
COMT3 (475)	VS16-R3	0.000699179	0.00163261	0.00207617		0.00146932	0.000787114	0.000454454
COMT3 (475)	VS16-S1	0.00106582	0.00126342	0.000541856		0.000957031	0.000372879	0.000215288
COMT3 (475)	VS16-S2	0.00190562	0.00197718	0.00107418		0.00165233	0.000501967	0.000289819
COMT3 (475)	VS16-S3	0.00130231	0.000837442	0.00078119		0.000973646	0.000286014	0.000165135
F5H	VS16-V3	0.0151085	0.0166492	0.0136338		0.0151305	0.00150783	0.000870572
F5H	VS16-E4	0.0329078	0.0388841	0.0374387		0.0364102	0.00311805	0.00180026
F5H	VS16-R3	0.0246729	0.0345028	0.0479446		0.0357068	0.013036	0.00752653
F5H	VS16-S1	0.0800463	0.100513	0.07242		0.0843265	0.0145274	0.00838766
F5H	VS16-S2	0.0298928	0.0301316	0.0254511		0.0284918	0.00263607	0.00152198
F5H	VS16-S3	0.0598572	0.0598409	0.0441646		0.0546209	0.00905546	0.00522832
HCT	VS16-V3	0.0216743	0.0218215	0.0193369		0.0209442	0.00139395	0.000804821
HCT	VS16-E4	0.0324573	0.0350031	0.0336946		0.0337183	0.0012731	0.000735048
HCT	VS16-R3	0.00232489	0.0168164	0.0358186		0.01832	0.01845	0.0106524
HCT	VS16-S1	0.0567055	0.0687906	0.0538034		0.0597665	0.00794863	0.00458928
HCT	VS16-S2	0.0374305	0.0416495	0.030966		0.036682	0.00538093	0.00310677
HCT	VS16-S3	0.0342151	0.0303844	0.0221418		0.0289138	0.00616957	0.00356211

## Sheet: HCA-Lignin
Sample	Component	Bio-1	Bio-2	Bio-3		Ave (µg/mg)	SD	SE
A4-V3	FA	7.28049	7.50898	6.46707		7.08551	0.54764	0.31618
A4-E4	FA	6.06936	5.35849	6.73433		6.05406	0.688047	0.397244
A4-R3	FA	5.57478	5.14503	4.95088		5.22356	0.319277	0.184334
AP13-V3	FA	5.34857	2.86207	4.11628		4.10897	1.24327	0.717801
AP13-E4	FA	4.16099	4.97983	3.80059		4.3138	0.604289	0.348887
AP13-R3	FA	2.87356	2.86458	3.24675		2.99497	0.2181	0.12592
VS16-V3	FA	3.62701	3.10543	2.74839		3.16028	0.441871	0.255115
VS16-E4	FA	4.02532	3.52716	3.08571		3.54606	0.470086	0.271404
VS16-R3	FA	3.05143	3.69231	3.45511		3.39961	0.324023	0.187075
A4-S1	FA	7.54286	6.12923	5.90712		6.5264	0.887253	0.512256
A4-S2	FA	6.92571	6.39286	7.2		6.83952	0.410416	0.236954
A4-S3	FA	8.46847	6.42604	7.56977		7.48809	1.02366	0.591012
AP13-S1	FA	4.02395	3.75439	4.18349		3.98727	0.216889	0.125221
AP13-S2	FA	4.29799	4.43887	4.22093		4.31927	0.110517	0.0638068
AP13-S3	FA	5.0289	4.75802	3.9759		4.58761	0.546791	0.31569
VS16-S1	FA	5.27389	4.2375	5.7		5.07046	0.752172	0.434267
VS16-S2	FA	3.68051	3.95122	4.80795		4.14656	0.588554	0.339802
VS16-S3	FA	4.05047	4.92308	5.1		4.69118	0.561879	0.324401
A4-V3	pCA	11.561	10.7066	10.5988		10.9555	0.527158	0.304355
A4-E4	pCA	12.5896	8.9434	12		11.1777	1.95726	1.13003
A4-R3	pCA	17.8777	17.1137	16.2567		17.0827	0.810944	0.468199
AP13-V3	pCA	8.74286	6.72414	10.6047		8.69055	1.94079	1.12051
AP13-E4	pCA	13.3003	11.7233	8.83284		11.2855	2.26569	1.3081
AP13-R3	pCA	11.2069	11.1545	13.8249		12.0621	1.52684	0.881523
VS16-V3	pCA	4.05145	3.64217	3.09677		3.5968	0.478951	0.276523
VS16-E4	pCA	3.87342	3.29712	2.85714		3.34256	0.509659	0.294252
VS16-R3	pCA	7.64571	7.49538	7.72755		7.62288	0.117756	0.0679867
A4-S1	pCA	17.04	13.9569	13.4118		14.8029	1.95647	1.12957
A4-S2	pCA	12.2743	15.5714	12.8		13.5486	1.77146	1.02275
A4-S3	pCA	13.1532	12.142	10.9884		12.0945	1.08317	0.62537
AP13-S1	pCA	11.5689	9.82456	9.90826		10.4339	0.983802	0.567998
AP13-S2	pCA	8.28653	9.78056	8.93023		8.99911	0.749393	0.432662
AP13-S3	pCA	9.19075	9.90087	7.87952		8.99038	1.02547	0.592053
VS16-S1	pCA	3.05732	3.375	3.3		3.24411	0.166049	0.0958685
VS16-S2	pCA	3.14377	3.14634	3.17881		3.15631	0.0195292	0.0112752
VS16-S3	pCA	3.55836	3.26923	4.0875		3.63836	0.41496	0.239577
A4-V3	Lignin	38.0944	39.7957	42.9403		40.2768	2.45849	1.41941
A4-E4	Lignin	46.7371	40.716	35.5686		41.0072	5.58991	3.22734
A4-R3	Lignin	80.4418	95.8323	79.9376		85.4039	9.03476	5.21622
AP13-V3	Lignin	38.0799	47.5612	45.798		43.8131	5.04272	2.91141
AP13-E4	Lignin	51.8031	41.5403	58.8929		50.7454	8.72453	5.03711
AP13-R3	Lignin	68.7356	87.9313	65.4069		74.0246	12.158	7.01941
VS16-V3	Lignin	10.4227	8.38899	14.8958		11.2358	3.32876	1.92186
VS16-E4	Lignin	11.6904	26.9605	26.7893		21.8134	8.76719	5.06174
VS16-R3	Lignin	76.5771	75.4799	77.5751		76.544	1.048	0.605064
A4-S1	Lignin	68.1769	77.3379	70.4724		71.9957	4.76668	2.75204
A4-S2	Lignin	58.0512	50.3613	57.6852		55.3659	4.33795	2.50452
A4-S3	Lignin	32.03	41.4429	39.0599		37.511	4.8939	2.8255
AP13-S1	Lignin	72.0009	77.7825	67.6167		72.4667	5.09887	2.94383
AP13-S2	Lignin	55.1043	64.9981	57.0107		59.0377	5.24917	3.03061
AP13-S3	Lignin	48.4642	33.8943	28.5266		36.9617	10.3167	5.95633
VS16-S1	Lignin	20.2794	24.5512	19.7497		21.5268	2.63255	1.5199
VS16-S2	Lignin	10.6453	13.7471	17.1493		13.8472	3.25311	1.87818
VS16-S3	Lignin	21.5112	13.3551	8.14889		14.3384	6.73522	3.88858

## Sheet: Enzymatic Dig
Sample	Time	Bio-1	Bio-2	Bio-3		Ave (mg/g)	SD	SE				Sample	Ave (mg/g)	SD	SE			Sample	Ave (mg/g)	SD	SE			Ave (mg/g)	Sample	8h	16h	24h		SE	Sample	8h	16h	24h
A4-E4	8h	69.1149	74.024	80.2833		74.4741	5.59779	3.23189				A4-E4	74.4741	5.59779	3.23189		16h	A4-V3	99.8482	1.95854	1.13076				A4-V3	85.3357	99.8482	114.089			A4-V3	1.91806	1.13076	4.95115
A4-R3	8h	35.09	34.42	36.13		35.2133	0.861646	0.497471				A4-E4	80.0727	6.80634	3.92964		16h	A4-E4	80.0727	6.80634	3.92964				A4-E4	74.4741	80.0727	89.116			A4-E4	3.23189	3.92964	4.04043
A4-S1	8h	61.1777	49.2424	65.8578		58.7593	8.56763	4.94653				A4-E4	89.116	6.99822	4.04043		16h	A4-R3	51.23	2.79378	1.61299				A4-R3	35.2133	51.23	63.7733			A4-R3	0.497471	1.61299	0.832313
A4-S2	8h	139.666	75.6388	142.884		119.396	37.929	21.8983				A4-R3	35.2133	0.861646	0.497471		16h	AP13-V3	85.3188	18.3513	10.5951				AP13-V3	82.359	85.3188	146.782			AP13-V3	9.7388	10.5951	2.6711
A4-S3	8h	92.5494	54.1639	84.5903		77.1012	20.259	11.6965				A4-R3	51.23	2.79378	1.61299		16h	AP13-E4	82.2438	17.4264	10.0611				AP13-E4	73.4009	82.2438	98.8216			AP13-E4	9.31386	10.0611	12.7773
A4-V3	8h	88.2475	86.0425	81.717		85.3357	3.32217	1.91806				A4-R3	63.7733	1.44161	0.832313		16h	AP13-R3	69.76	4.12174	2.37968				AP13-R3	43.54	69.76	80.3733			AP13-R3	2.3014	2.37968	1.5597
AP13-E4	8h	55.6488	77.3893	87.1648		73.4009	16.1321	9.31386				A4-S1	58.7593	8.56763	4.94653		16h	VS16-V3	144.374	20.8375	12.0306				VS16-V3	119.164	144.374	146.782			VS16-V3	1.01844	12.0306	2.6711
AP13-R3	8h	48.11	40.78	41.73		43.54	3.98614	2.3014				A4-S1	62.3679	13.3296	7.69582		16h	VS16-E4	158.176	17.2413	9.95429				VS16-E4	136.343	158.176	169.259			VS16-E4	6.15872	9.95429	6.41183
AP13-S1	8h	59.0677	47.4118	67.7773		58.0856	10.2182	5.89949				A4-S1	72.9486	19.756	11.4061		16h	VS16-R3	72.3	6.13651	3.54291				VS16-R3	55.63	72.3	85.71			VS16-R3	2.07906	3.54291	0.606822
AP13-S2	8h	84.3347	84.353	159.408		109.365	43.3386	25.0215				A4-S2	119.396	37.929	21.8983		16h	A4-S1	62.3679	13.3296	7.69582
AP13-S3	8h	129.029	96.7868	119.649		115.155	16.584	9.57478				A4-S2	130.416	39.3945	22.7444		16h	A4-S2	130.416	39.3945	22.7444
AP13-V3	8h	99.9308	80.8502	66.2959		82.359	16.8681	9.7388				A4-S2	152.267	36.4584	21.0493		16h	A4-S3	81.1351	18.9673	10.9508					8h	16h	24h
VS16-E4	8h	134.521	126.704	147.804		136.343	10.6672	6.15872				A4-S3	77.1012	20.259	11.6965		16h	AP13-S1	68.6271	12.6254	7.28928				A4-S3	77.1012	81.1351	101.024			A4-S3	11.6965	10.9508	15.6155
VS16-R3	8h	51.53	57.08	58.28		55.63	3.60104	2.07906				A4-S3	81.1351	18.9673	10.9508		16h	AP13-S2	127.091	49.3714	28.5046				A4-S2	119.396	130.416	152.267			A4-S2	21.8983	22.7444	21.0493
VS16-S1	8h	91.3155	127.812	72.4584		97.1954	28.1415	16.2475				A4-S3	101.024	27.0469	15.6155		16h	AP13-S3	115.754	25.2529	14.5798				A4-S1	58.7593	62.3679	72.9486			A4-S1	4.94653	7.69582	11.4061
VS16-S2	8h	100.183	104.191	83.8824		96.0855	10.7565	6.21027				A4-V3	85.3357	3.32217	1.91806		16h	VS16-S1	111.346	20.073	11.5892				AP13-S3	115.155	115.754	134.801			AP13-S3	9.57478	14.5798	14.1096
VS16-S3	8h	107.098	98.3061	126.677		110.694	14.5233	8.38504				A4-V3	99.8482	1.95854	1.13076		16h	VS16-S2	118.997	11.9763	6.9145				AP13-S2	109.365	127.091	144.047			AP13-S2	25.0215	28.5046	32.4238
VS16-V3	8h	117.306	120.815	119.371		119.164	1.76399	1.01844				A4-V3	114.089	8.57565	4.95115		16h	VS16-S3	130.084	17.3771	10.0327				AP13-S1	58.0856	68.6271	79.8884			AP13-S1	5.89949	7.28928	10.0576
A4-E4	16h	75.9693	76.3194	87.9294		80.0727	6.80634	3.92964				AP13-E4	73.4009	16.1321	9.31386		24h	A4-V3	114.089	8.57565	4.95115				VS16-S3	110.694	130.084	144.276			VS16-S3	8.38504	10.0327	10.6064
A4-R3	16h	48.67	54.21	50.81		51.23	2.79378	1.61299				AP13-E4	82.2438	17.4264	10.0611		24h	A4-E4	89.116	6.99822	4.04043				VS16-S2	96.0855	118.997	126.468			VS16-S2	6.21027	6.9145	6.36523
A4-S1	16h	69.8401	46.9784	70.2852		62.3679	13.3296	7.69582				AP13-E4	98.8216	22.131	12.7773		24h	A4-R3	63.7733	1.44161	0.832313				VS16-S1	97.1954	111.346	121.569			VS16-S1	16.2475	11.5892	15.2902
A4-S2	16h	137.422	87.988	165.837		130.416	39.3945	22.7444				AP13-R3	43.54	3.98614	2.3014		24h	AP13-V3	146.782	4.62649	2.6711
A4-S3	16h	95.9149	59.7478	87.7427		81.1351	18.9673	10.9508				AP13-R3	69.76	4.12174	2.37968		24h	AP13-E4	98.8216	22.131	12.7773
A4-V3	16h	99.0755	102.075	98.3939		99.8482	1.95854	1.13076				AP13-R3	80.3733	2.70149	1.5597		24h	AP13-R3	80.3733	2.70149	1.5597
AP13-E4	16h	62.2605	90.1905	94.2802		82.2438	17.4264	10.0611				AP13-S1	58.0856	10.2182	5.89949		24h	VS16-V3	146.782	4.62649	2.6711
AP13-R3	16h	72.89	71.3	65.09		69.76	4.12174	2.37968				AP13-S1	68.6271	12.6254	7.28928		24h	VS16-E4	169.259	11.1056	6.41183
AP13-S1	16h	71.8391	54.7059	79.3362		68.6271	12.6254	7.28928				AP13-S1	79.8884	17.4202	10.0576		24h	VS16-R3	85.71	1.05105	0.606822
AP13-S2	16h	99.0509	98.1249	184.098		127.091	49.3714	28.5046				AP13-S2	109.365	43.3386	25.0215		24h	A4-S1	72.9486	19.756	11.4061
AP13-S3	16h	144.805	99.0509	103.407		115.754	25.2529	14.5798				AP13-S2	127.091	49.3714	28.5046		24h	A4-S2	152.267	36.4584	21.0493
AP13-V3	16h	104.116	84.3911	67.4489		85.3188	18.3513	10.5951				AP13-S2	144.047	56.1596	32.4238		24h	A4-S3	101.024	27.0469	15.6155
VS16-E4	16h	177.966	150.158	146.403		158.176	17.2413	9.95429				AP13-S3	115.155	16.584	9.57478		24h	AP13-S1	79.8884	17.4202	10.0576
VS16-R3	16h	67.71	69.92	79.27		72.3	6.13651	3.54291				AP13-S3	115.754	25.2529	14.5798		24h	AP13-S2	144.047	56.1596	32.4238
VS16-S1	16h	106.811	133.298	93.9275		111.346	20.073	11.5892				AP13-S3	134.801	24.4386	14.1096		24h	AP13-S3	134.801	24.4386	14.1096
VS16-S2	16h	130.747	119.439	106.807		118.997	11.9763	6.9145				AP13-V3	82.359	16.8681	9.7388		24h	VS16-S1	121.569	26.4834	15.2902
VS16-S3	16h	130.67	112.422	147.161		130.084	17.3771	10.0327				AP13-V3	85.3188	18.3513	10.5951		24h	VS16-S2	126.468	11.0249	6.36523
VS16-V3	16h	129.198	168.132	135.792		144.374	20.8375	12.0306				AP13-V3	146.782	4.62649	2.6711		24h	VS16-S3	144.276	18.3708	10.6064
A4-E4	24h	81.6813	90.0913	95.5754		89.116	6.99822	4.04043				VS16-E4	136.343	10.6672	6.15872		8h	A4-V3	85.3357	3.32217	1.91806
A4-R3	24h	64.12	62.19	65.01		63.7733	1.44161	0.832313				VS16-E4	158.176	17.2413	9.95429		8h	A4-E4	74.4741	5.59779	3.23189
A4-S1	24h	90.4131	51.5064	76.9264		72.9486	19.756	11.4061				VS16-E4	169.259	11.1056	6.41183		8h	A4-R3	35.2133	0.861646	0.497471
A4-S2	24h	167.711	110.628	178.461		152.267	36.4584	21.0493				VS16-R3	55.63	3.60104	2.07906		8h	AP13-V3	82.359	16.8681	9.7388
A4-S3	24h	116.107	69.7988	117.165		101.024	27.0469	15.6155				VS16-R3	72.3	6.13651	3.54291		8h	AP13-E4	73.4009	16.1321	9.31386
A4-V3	24h	119.649	104.213	118.406		114.089	8.57565	4.95115				VS16-R3	85.71	1.05105	0.606822		8h	AP13-R3	43.54	3.98614	2.3014
AP13-E4	24h	73.2801	110.883	112.302		98.8216	26.5893	15.3513				VS16-S1	97.1954	28.1415	16.2475		8h	VS16-V3	119.164	1.76399	1.01844
AP13-R3	24h	79.43	78.27	83.42		80.3733	2.70149	1.5597				VS16-S1	111.346	20.073	11.5892		8h	VS16-E4	136.343	10.6672	6.15872
AP13-S1	24h	87.8033	59.916	91.9459		79.8884	17.4202	10.0576				VS16-S1	121.569	26.4834	15.2902		8h	VS16-R3	55.63	3.60104	2.07906
AP13-S2	24h	114.899	108.454	208.787		144.047	56.1596	32.4238				VS16-S2	96.0855	10.7565	6.21027		8h	A4-S1	58.7593	8.56763	4.94653
AP13-S3	24h	156.074	108.107	140.222		134.801	24.4386	14.1096				VS16-S2	118.997	11.9763	6.9145		8h	A4-S2	119.396	37.929	21.8983
AP13-V3	24h	114.58	92.6531	73.2138		93.4824	20.6957	11.9487				VS16-S2	126.468	11.0249	6.36523		8h	A4-S3	77.1012	20.259	11.6965
VS16-E4	24h	175.762	156.436	175.58		169.259	11.1056	6.41183				VS16-S3	110.694	14.5233	8.38504		8h	AP13-S1	58.0856	10.2182	5.89949
VS16-R3	24h	84.73	86.82	85.58		85.71	1.05105	0.606822				VS16-S3	130.084	17.3771	10.0327		8h	AP13-S2	109.365	43.3386	25.0215
VS16-S1	24h	114.559	150.852	99.2948		121.569	26.4834	15.2902				VS16-S3	144.276	18.3708	10.6064		8h	AP13-S3	115.155	16.584	9.57478
VS16-S2	24h	138.671	123.505	117.227		126.468	11.0249	6.36523				VS16-V3	119.164	1.76399	1.01844		8h	VS16-S1	97.1954	28.1415	16.2475
VS16-S3	24h	133.745	133.595	165.489		144.276	18.3708	10.6064				VS16-V3	144.374	20.8375	12.0306		8h	VS16-S2	96.0855	10.7565	6.21027
VS16-V3	24h	145.567	142.884	151.894		146.782	4.62649	2.6711				VS16-V3	146.782	4.62649	2.6711		8h	VS16-S3	110.694	14.5233	8.38504

## Sheet: TFA sugars
TFA soluble sugars in µg/mg												ug/mg
Sample	fucose	rhamnose	arabinose	galactose	glucose	xylose	gal A	glc A				fucose	rhamnose	arabinose	galactose	glucose	xylose	gal A	glc A
A4-S3	5.74304	0.50887	37.5083	5.32731	46.8091	96.8502	3.92073	0.472174		average	A4-S3	5.15871	0.536406	37.9777	5.55819	49.869	129.149	4.20629	0.408774
A4-S3	4.73756	0.545431	32.1135	5.0788	39.8329	121.782	3.91414	0.284315		2SE		0.603013	0.0280754	7.05799	0.724612	13.7013	42.1973	0.577725	0.124466
A4-S3	4.99553	0.554916	44.3112	6.26845	62.9649	168.815	4.784	0.469832		STDEV		0.522225	0.024314	6.1124	0.627532	11.8656	36.544	0.500325	0.107791
A4-S2	3.93073	0.668244	40.4277	5.77719	47.4698	144.244	5.01771	0.459024		average	A4-S2	4.60873	0.665988	37.9559	5.65196	40.2012	140.705	4.64229	0.430451
A4-S2	5.8	0.767598	37.144	5.96495	38.5441	136.383	4.8954	0.44652		2SE		1.19506	0.118654	2.51988	0.451432	7.61872	4.6054	0.632479	0.0452226
A4-S2	4.09545	0.562121	36.2958	5.21373	34.5898	141.488	4.01377	0.385808		STDEV		1.03495	0.102757	2.18228	0.390952	6.598	3.98839	0.547743	0.0391639
A4-S1	8.95796	0.970571	35.6941	6.54659	43.867	125.668	4.63272	0.487102		average	A4-S1	9.0645	1.28824	35.7869	6.49781	45.9087	139.51	4.23452	0.487013
A4-S1	7.80847	1.2604	34.8899	6.58358	34.1622	131.276	5.04145	0.400508		2SE		1.5156	0.3839	1.09327	0.136248	14.8833	22.3113	1.22801	0.0998361
A4-S1	10.4271	1.63375	36.7767	6.36324	59.697	161.585	3.0294	0.57343		STDEV		1.31255	0.332467	0.946797	0.117994	12.8893	19.3221	1.06349	0.0864606
AP13-S3	3.975	0.553566	33.2382	5.67737	37.0593	112.325	5.80012	0.568346		average	AP13-S3	3.09265	0.494346	33.0336	5.46785	35.4181	100.653	4.6329	0.428901
AP13-S3	2.21944	0.434259	33.2485	4.79166	32.9119	93.9722	4.36639	0.313889		2SE		1.01361	0.0688873	0.419563	0.692296	2.54594	11.7127	1.2233	0.148928
AP13-S3	3.08351	0.495213	32.614	5.93452	36.2831	95.6619	3.7322	0.404468		STDEV		0.877813	0.0596582	0.363352	0.599546	2.20485	10.1435	1.05941	0.128976
AP13-S2	3.54241	0.592984	30.527	6.61837	30.0398	113.995	3.2438	0.377068		average	AP13-S2	4.43991	0.782501	32.2108	6.60789	32.0049	120.573	4.2878	0.441977
AP13-S2	3.43269	0.675769	29.3827	5.69283	27.4117	108.213	3.86787	0.369087		2SE		1.90578	0.30008	4.55999	1.05063	6.73149	19.2306	1.50761	0.137877
AP13-S2	6.34464	1.07875	36.7227	7.51247	38.5631	139.512	5.75172	0.579777		STDEV		1.65046	0.259877	3.94907	0.909868	5.82964	16.6542	1.30563	0.119405
AP13-S1	6.74874	0.677487	29.543	6.90005	25.9645	94.5517	4.3872	0.500503		average	AP13-S1	7.45979	0.97315	32.8089	7.44795	28.8923	127.421	4.86649	0.622271
AP13-S1	9.6027	1.22784	38.2575	8.5191	34.3911	155.922	5.58652	0.833018		2SE		2.18295	0.320376	5.48444	1.07124	5.50267	35.7002	0.733084	0.211596
AP13-S1	6.02792	1.01412	30.6261	6.92471	26.3214	131.789	4.62575	0.533292		STDEV		1.89049	0.277454	4.74966	0.927719	4.76545	30.9173	0.634869	0.183247
VS16-S3	3.9896	0.636069	35.9877	6.33907	40.5601	108.975	0	0.514509		average	VS16-S3	3.17719	0.494279	33.5419	5.00136	34.2282	110.401	0	0.411418
VS16-S3	2.98404	0.456862	32.0499	4.79349	29.6058	116.762	0	0.373298		2SE		0.848832	0.146965	2.46541	1.43973	6.55144	6.67606	0	0.104249
VS16-S3	2.55794	0.389907	32.5881	3.87151	32.5188	105.466	0	0.346449		STDEV		0.73511	0.127276	2.13511	1.24685	5.67371	5.78164	0	0.0902825
VS16-S2	0	1.00464	36.9897	6.38687	43.0287	121.846	0	0.646145		average	VS16-S2	2.57032	0.826004	34.6994	5.68449	36.412	123.54	0	0.534919
VS16-S2	4.01979	0.873542	33.4609	5.48953	34.0886	121.731	0	0.507396		2SE		2.57731	0.238498	2.29285	0.725177	6.71375	3.50313	0	0.115859
VS16-S2	3.69116	0.599834	33.6477	5.17707	32.1187	127.042	0	0.451215		STDEV		2.23202	0.206546	1.98567	0.628022	5.81428	3.0338	0	0.100337
VS16-S1	3.7825	0.393312	31.2368	4.68355	26.358	113.879	5.97672	0.381812		average	VS16-S1	4.04335	1.54611	30.3363	4.99587	32.2275	99.6905	5.61787	0.511265
VS16-S1	4.88119	3.38495	34.6956	6.30683	28.2583	74.5045	6.02911	0.492277		2SE		0.857494	1.85848	5.62613	1.36954	9.89971	25.2533	0.770678	0.161561
VS16-S1	3.46635	0.860057	25.0765	3.99722	42.0663	110.688	4.84779	0.659706		STDEV		0.742611	1.60949	4.87238	1.18606	8.5734	21.87	0.667427	0.139916
A4-V3	7.34511	0.670326	49.6855	10.3654	78.6038	150.058	5.60272	0.455761		average	A4-V3	6.5252	0.595464	46.1995	9.04127	85.469	143.271	5.46594	0.392781
A4-V3	5.89946	0.659514	46.0362	8.54235	93.6386	148.089	5.27006	0.353568		2SE	A4-V3	0.856933	0.139052	3.93445	1.33747	8.77785	11.6611	0.200949	0.0636081
A4-V3	6.33103	0.456552	42.8767	8.21606	84.1644	131.665	5.52504	0.369015		STDEV		0.742126	0.120423	3.40733	1.15828	7.60184	10.0988	0.174027	0.0550863
A4-E4	4.33	0.615176	38.8808	7.2343	77.6209	147.816	5.09136	0.319118		average	A4-E4	5.74933	0.683173	41.4754	7.55255	123.522	136.065	5.72023	0.380561
A4-E4	7.56584	0.805347	46.8776	7.97665	177.676	130.681	6.97426	0.500842		2SE	A4-E4	1.90997	0.122434	5.40361	0.441471	58.3535	11.7653	1.25403	0.12029
A4-E4	5.35215	0.628995	38.6678	7.44669	115.27	129.696	5.09507	0.321722		STDEV		1.65408	0.106031	4.67967	0.382325	50.5356	10.1891	1.08603	0.104175
A4-R3	5.98778	1.32378	39.0288	7.64688	18.27	92.5545	0	0.421944		average	A4-R3	8.37584	1.12776	43.1223	8.5583	28.9311	128.936	0	0.496256
A4-R3	8.38802	0.680299	42.9895	8.25843	19.6069	105.743	0	0.50485		2SE	A4-R3	1.09166	0.353964	2.43455	0.527738	6.86807	21.2797	0	0.0455184
A4-R3	9.19591	0.603392	40.1453	8.18379	38.7941	160.045	0	0.432924		STDEV		1.337	0.433516	2.9817	0.646345	8.41164	26.0622	0	0.0557484
A4-R3	9.1375	1.65207	45.1162	8.91605	35.9825	129.995	0	0.554183		average	A4-R3	8.37584	1.12776	43.1223	8.5583	28.9311	128.936	0	0.496256
A4-R3	7.86	1.498	46.5245	9.44244	29.6115	132.883	0	0.536706		2SE	N=6??
A4-R3	9.68585	1.00902	44.9293	8.90219	31.3217	152.392	0	0.526927		STDEV		1.337	0.433516	2.9817	0.646345	8.41164	26.0622	0	0.0557484
AP13-V3	2.92558	0.444826	40.6546	8.74657	51.8277	174.303	3.5518	0.404651		average	AP13-V3	2.96321	0.397513	39.8534	7.69185	42.5462	187.341	3.84106	0.409144
AP13-V3	2.58346	0.332913	40.1152	6.95937	36.0845	186.922	3.64499	0.374724		2SE	AP13-V3	0.461745	0.0668851	1.1077	1.08099	9.51669	15.3034	0.488291	0.0425764
AP13-V3	3.38057	0.4148	38.7904	7.3696	39.7262	200.799	4.32637	0.448057		STDEV		0.399883	0.0579242	0.959293	0.936163	8.2417	13.2531	0.422872	0.0368723
AP13-E4	5.09209	0.871907	29.0042	4.94076	18.306	113.86	4.31562	0.428884		average	AP13-E4	3.21423	0.530562	31.055	4.92885	27.8429	148.029	3.27784	0.337277
AP13-E4	1.86105	0.291421	27.3514	4.2157	31.9826	138.53	2.53914	0.241105		2SE	AP13-E4	1.93782	0.350381	5.83305	0.816684	9.56452	45.9318	1.06837	0.10851
AP13-E4	2.68955	0.428358	36.8095	5.63008	33.2402	191.697	2.97876	0.341841		STDEV		1.67821	0.303439	5.05157	0.707269	8.28312	39.7781	0.925233	0.0939724
AP13-R3	5.38333	1.73946	32.7296	6.47495	24.4637	98.6585	0	0.384731		average	AP13-R3	6.07474	1.18363	33.868	6.47338	23.2902	113.757	0	0.429756
AP13-R3	7.18363	0.881814	37.5174	6.61074	27.4774	141.996	0	0.477876		2SE	AP13-R3	0.844516	0.445629	2.4357	0.116894	3.74118	19.2673	0	0.0380699
AP13-R3	6.28122	1.34249	32.738	6.48287	22.6971	108.169	0	0.428638		STDEV		0.844516	0.445629	2.4357	0.116894	3.74118	19.2673	0	0.0380699
AP13-R3	5.45079	0.770741	32.4871	6.32495	18.5228	106.202	0	0.427778		average	VS16-V3	3.07032	0.309538	32.4299	5.76305	37.0539	108.24	4.91392	0.535189
VS16-V3	3.25179	0.407436	38.3874	6.70608	40.9231	110.176	4.74661	0.558872		2SE	VS16-V3	0.189937	0.147239	6.7691	1.00644	6.16341	5.14886	0.797363	0.0246174
VS16-V3	3.02813	0.355833	32.2344	5.59603	39.2742	111.405	5.67274	0.529167		STDEV	VS16-V3	0.16449	0.127513	5.86222	0.871605	5.33767	4.45904	0.690537	0.0213193
VS16-V3	2.93103	0.165345	26.6678	4.98704	30.9645	103.141	4.32242	0.517529		average	VS16-E4	2.85186	0.309155	28.7347	4.11223	24.9074	95.9886	3.97314	0.461674
VS16-E4	2.55509	0.333653	28.0206	4.01845	25.3335	82.1884	3.82437	0.436826		2SE	VS16-E4	0.548765	0.0350901	2.24307	0.364829	0.56364	14.8393	0.361405	0.074775
VS16-E4	2.6005	0.275149	27.2502	3.85379	24.3748	107.613	3.76228	0.41302		STDEV	VS16-E4	0.475244	0.0303889	1.94256	0.315951	0.488127	12.8512	0.312986	0.064757
VS16-E4	3.4	0.318663	30.9332	4.46446	25.0138	98.1645	4.33276	0.535174		average	VS16-R3	11.0534	0.81294	33.1771	7.52539	38.9248	105.563	2.989	0.726797
VS16-R3	15.323	0.932387	33.1109	8.74653	35.0837	108.436	1.46561	0.735586		2SE	VS16-R3	4.29792	0.133098	4.75616	1.77228	10.5469	22.4241	2.39621	0.173803
VS16-R3	8.49179	0.702367	29.0916	5.80246	32.3387	84.8673	5.35252	0.572077		STDEV	VS16-R3	3.72211	0.115267	4.11896	1.53484	9.13388	19.4198	2.07518	0.150518
VS16-R3	9.34545	0.804064	37.3287	8.02717	49.3519	123.387	2.14888	0.872727

## Sheet: Cellulose
Total sugar assay after hemicellulose extraction by TFA treatment
sample	µg/mg dsAIR	average	stdev
A4-S3	524.364	626.299	136.578
A4-S3	573.052
A4-S3	781.48
A4-S2	463.582	581.165	144.083
A4-S2	538.024
A4-S2	741.891
A4-S1	521.516	531.331	104.31
A4-S1	640.202
A4-S1	432.276
AP13-S3	773.281	607.605	145.229
AP13-S3	547.246
AP13-S3	502.289
AP13-S2	590.688	498.712	79.6638
AP13-S2	454.015
AP13-S2	451.434
AP13-S1	489.172	568.191	326.2
AP13-S1	288.759
AP13-S1	926.642
VS16-S3	962.2	755.426	187.901
VS16-S3	708.959
VS16-S3	595.118
VS16-S2	376.133	455.712	165.722
VS16-S2	646.214
VS16-S2	344.789
VS16-S1	491.664	500.186	7.67623
VS16-S1	502.335
VS16-S1	506.558
A4-V3	736.21	694.708	91.0968
A4-V3	757.664
A4-V3	590.251
A4-E4	503.37	628.824	209.023
A4-E4	512.982
A4-E4	870.119
A4-R3	560.001	532.143	27.7863
A4-R3	531.999
A4-R3	504.429
AP13-V3	509.948	531.047	132.867
AP13-V3	673.2
AP13-V3	409.992
AP13-E4	493.353	649.558	150.95
AP13-E4	794.637
AP13-E4	660.684
AP13-R3	734.146	560.741	151.684
AP13-R3	495.391
AP13-R3	452.685
VS16-V3	467.326	477.601	44.7971
VS16-V3	526.643
VS16-V3	438.834
VS16-E4	633.3	649.558	16.3542
VS16-E4	649.369
VS16-E4	666.006
VS16-R3	491.688	537.121	41.4907
VS16-R3	546.669
VS16-R3	573.005
