# Supplementary material for: Phenylpropanoid Biosynthesis Gene Expression Precedes Lignin Accumulation During Shoot Development in Lowland and Upland Switchgrass Genotypes
Source: Front Plant Sci. 2021 Aug 9;12:640930. doi: 10.3389/fpls.2021.640930 (PMC8380989; doi:10.3389/fpls.2021.640930)
Supplement: Supplementary Table 4 — Gini correlation results between phenylpropanoid gene expression and cell wall traits (N vs. N), or a change in cell wall traits (N vs. N +1 and N vs. N +2). [file Table_4.XLSX]

## Sheet: Legend
Table S4. Gini correlation results between phenylpropanoid gene expression and cell wall traits (N vs N), or a change in cell wall traits (N vs N+1 and N vs N+2)
Each tab shows the Gini correlation coefficients, the p-values, and the q-values.
Gene names are in the legend of Figure 7
Sample descriptions are in Figure 1
Figure 8 shows heatmaps for these data.

## Sheet: NvN GCC
	C4H	X4CL	C3H	HCT	CcOMT	CCR1	CAD	F5H	COMT1	COMT2	COMT3
ED8h	-0.237168	0.232431	0.211382	0.298582	0.215167	-0.16155	0.459821	0.0554645	0.222594	0.139242	-0.369761
ED16h	-0.33294	0.101104	0.146953	0.232279	0.0597616	-0.184438	0.372873	-0.174537	0.204675	-0.192064	-0.37087
ED24h	-0.305857	0.0869425	0.167991	0.220989	0.106801	-0.131882	0.360394	-0.106385	0.159449	-0.170957	-0.399042
Lignin	0.247116	-0.313814	-0.428124	-0.271929	-0.165913	0.191477	-0.494706	0.249126	-0.364486	-0.164404	0.358017
pCA	0.247745	-0.155046	-0.153326	-0.248061	0.244718	0.45433	-0.384015	0.497998	-0.158714	0.518886	0.425346
cellulose	0.140856	-0.112885	0.104761	0.049472	0.147695	0.0563883	0.152553	0.108093	0.096492	0.188607	0.306159
FA	-0.0588443	0.361975	0.506676	0.131156	0.444975	0.60042	0.326659	0.586234	0.396004	0.619512	0.392136
q-value	C4H	X4CL	C3H	HCT	CcOMT	CCR1	CAD	F5H	COMT1	COMT2	COMT3
ED8h	0.0264345	0.0323419	0.0365438	0.0132405	0.0359306	0.0726877	0.000890244	0.0992301	0.0349332	0.0580366	0.00378057
ED16h	0.00645831	0.0774311	0.0579191	0.0341522	0.0994886	0.042385	0.00456992	0.0579191	0.0370688	0.0568082	0.00400445
ED24h	0.0101868	0.0829481	0.0579191	0.0359306	0.0774311	0.058031	0.00568767	0.0774311	0.0565771	0.058031	0.00271772
Lignin	0.0212917	0.0101868	0.00169956	0.0198895	0.0535972	0.0370688	0.000363516	0.0363188	0.00400445	0.0547197	0.0041654
pCA	0.020099	0.0579191	0.0579191	0.0295941	0.0365274	0.000890244	0.00400445	0.00124634	0.0565771	0.00169956	0.00150023
cellulose	0.0591677	0.0726877	0.0726877	0.0994886	0.0579191	0.0983016	0.0579191	0.0726877	0.0774311	0.0439081	0.0579191
FA	0.099737	0.00777609	0.000890244	0.062172	0.00311585	0.000207724	0.0125034	0.000311585	0.00301998	0.000363516	0.0400423
p-value	C4H	X4CL	C3H	HCT	CcOMT	CCR1	CAD	F5H	COMT1	COMT2	COMT3
ED8h	0.0789	0.10276	0.14074	0.03442	0.12736	0.45094	0.0006	0.707	0.11772	0.34086	0.00546
ED16h	0.01368	0.51588	0.32344	0.1118	0.71942	0.17956	0.0088	0.30018	0.1499	0.27348	0.00694
ED24h	0.02452	0.57502	0.31996	0.128	0.52638	0.33524	0.0115	0.52932	0.26426	0.3329	0.00314
Lignin	0.0615	0.02442	0.0018	0.05362	0.23738	0.14824	0.00014	0.13288	0.00678	0.24762	0.00762
pCA	0.05612	0.31128	0.31862	0.09118	0.13716	0.00054	0.00658	0.00096	0.26692	0.00174	0.0013
cellulose	0.3532	0.4689	0.46798	0.728	0.31412	0.69092	0.29098	0.46254	0.5095	0.19024	0.29946
FA	0.73942	0.01722	0.0006	0.37712	0.0042	2e-05	0.0313	6e-05	0.00378	0.00012	0.16578

## Sheet: NvN+1 GCC
	C4H	X4CL	C3H	HCT	CcOMT	CCR1	CAD	F5H	COMT1	COMT2	COMT3
ED8h	-0.20419	-0.216593	0.0819194	-0.446835	0.0130099	-0.252263	0.0194651	-0.422791	-0.26674	-0.614768	-0.897857
ED16h	-0.166161	-0.18773	0.0924775	-0.316323	0.0559773	-0.30677	0.0784187	-0.417927	-0.332621	-0.658237	-0.836665
ED24h	-0.100887	-0.117011	0.106278	-0.323849	0.12828	-0.254795	0.0980679	-0.347694	-0.287322	-0.59622	-0.778397
Lignin	0.502124	0.359531	0.0859545	0.482246	0.324082	0.566339	-0.0492629	0.609429	0.0823961	0.620778	0.832955
pCA	0.469669	0.52046	0.389577	0.155238	0.471331	0.776737	-0.127817	0.698686	0.119109	0.699537	0.832934
cellulose	-0.20833	0.100394	0.108719	-0.266937	-0.0583755	-0.119169	-0.079761	-0.206854	-0.0795099	-0.145701	-0.018965
FA	-0.102186	0.232836	0.494783	-0.333152	0.261175	0.435796	0.11857	0.335886	0.232614	0.382234	-0.106307
q-value	C4H	X4CL	C3H	HCT	CcOMT	CCR1	CAD	F5H	COMT1	COMT2	COMT3
ED8h	0.183689	0.190176	0.333698	0.0178312	0.419958	0.125742	0.419958	0.0210465	0.11251	0.0037393	0.000679873
ED16h	0.234931	0.231596	0.333698	0.0844402	0.359997	0.0836656	0.341516	0.0403844	0.0648649	0.00135975	0.00135975
ED24h	0.331253	0.331253	0.333698	0.0820309	0.320785	0.125742	0.333698	0.0648649	0.0923872	0.00470681	0.00602821
Lignin	0.00495336	0.0403844	0.341516	0.00962557	0.0681233	0.00135975	0.384202	0.00122377	0.333698	0.00327575	0.00176767
pCA	0.00770523	0.00770523	0.0681233	0.275077	0.00770523	0.000339936	0.331253	0.000339936	0.320785	0.00118978	0.00151083
cellulose	0.190176	0.333698	0.333698	0.125742	0.357755	0.333698	0.338902	0.190176	0.333698	0.291772	0.419958
FA	0.333698	0.17634	0.015799	0.0729876	0.158993	0.0139374	0.331253	0.0844402	0.151844	0.0681233	0.333698
p-value	C4H	X4CL	C3H	HCT	CcOMT	CCR1	CAD	F5H	COMT1	COMT2	COMT3
ED8h	0.23776	0.25768	0.66418	0.01154	0.9469	0.1468	0.95126	0.01424	0.12246	0.00132	6e-05
ED16h	0.33864	0.32702	0.64266	0.08476	0.77308	0.08122	0.7069	0.02858	0.05152	0.00026	0.00032
ED24h	0.55526	0.54676	0.5842	0.07722	0.49486	0.14706	0.62658	0.05014	0.09784	0.0018	0.00266
Lignin	0.00204	0.0297	0.7133	0.00538	0.05692	0.0003	0.83636	0.00018	0.63614	0.00106	0.00052
pCA	0.00368	0.00392	0.05882	0.4046	0.00408	2e-05	0.55544	2e-05	0.50014	0.00014	0.0004
cellulose	0.26294	0.60074	0.64044	0.14796	0.75774	0.6657	0.6879	0.26256	0.66752	0.43774	0.93436
FA	0.5956	0.22306	0.00976	0.06656	0.19644	0.0082	0.5495	0.08694	0.18314	0.06012	0.58146

## Sheet: NvN+2
	C4H	X4CL	C3H	HCT	CcOMT	CCR1	CAD	F5H	COMT1	COMT2	COMT3
ED8h	-0.488925	-0.413394	-0.597983	-0.529062	-0.480377	-0.721635	-0.423842	-0.698775	0.331342	-0.242698	0.513158
ED16h	-0.553025	-0.40425	-0.50259	-0.490458	-0.598197	-0.691695	-0.393035	-0.690533	0.423987	-0.15474	0.519028
ED24h	-0.489668	-0.430877	-0.575851	-0.535632	-0.509335	-0.726785	-0.411596	-0.719666	0.338563	-0.176427	0.532794
Lignin	0.633688	0.536041	0.540902	0.47246	0.630651	0.791705	0.445656	0.756696	-0.521117	-0.0716733	-0.554251
pCA	0.271638	0.273265	0.253817	0.0036577	0.291699	0.35133	0.0912744	0.32429	-0.398308	0.0443915	-0.259179
cellulose	-0.0862131	0.0346961	-0.118014	-0.165683	-0.0646654	0.104123	-0.0275545	-0.0872263	-0.122389	-0.0802524	0.0406883
FA	0.050722	0.0126106	-0.236652	-0.273365	0.128709	0.123975	-0.143816	-0.0944931	-0.196217	-0.277196	-0.103488
q-value	C4H	X4CL	C3H	HCT	CcOMT	CCR1	CAD	F5H	COMT1	COMT2	COMT3
ED8h	0.00582127	0.0265327	0.00198942	0.00210947	0.0088566	0.00223216	0.0122546	0.000411605	0.0376765	0.113076	0.00515297
ED16h	0.00267543	0.0294503	0.00350947	0.00358684	0.00177505	0.00267543	0.0199971	0.000493926	0.010959	0.193102	0.00499071
ED24h	0.00582127	0.0212421	0.00229323	0.00210947	0.00511213	0.00210947	0.0142004	0.000411605	0.0347404	0.17009	0.00358684
Lignin	0.000793809	0.00464397	0.00370444	0.010959	0.000514506	0.000493926	0.00946691	0.000411605	0.00267543	0.335646	0.00267543
pCA	0.09482	0.113076	0.120432	0.294686	0.0419119	0.0191573	0.294686	0.0806839	0.0216417	0.337196	0.129861
cellulose	0.306994	0.350639	0.273551	0.223672	0.327861	0.273551	0.350639	0.306994	0.252457	0.307883	0.342266
FA	0.306994	0.337196	0.13032	0.128952	0.214349	0.212884	0.257129	0.306994	0.174109	0.0983825	0.306994
p-value	C4H	X4CL	C3H	HCT	CcOMT	CCR1	CAD	F5H	COMT1	COMT2	COMT3
ED8h	0.00518	0.03352	0.00058	0.00082	0.00832	0.00094	0.0131	4e-05	0.05126	0.17582	0.00434
ED16h	0.0015	0.03816	0.00216	0.00238	0.00046	0.00156	0.02332	8e-05	0.01136	0.34404	0.00388
ED24h	0.00528	0.02546	0.00104	0.00082	0.00414	0.00074	0.01564	4e-05	0.04614	0.29202	0.00244
Lignin	0.00018	0.00346	0.00264	0.01108	0.0001	8e-05	0.0092	2e-05	0.00152	0.78284	0.00152
pCA	0.13822	0.1724	0.19116	0.60446	0.05838	0.02172	0.61094	0.115	0.02664	0.8083	0.21454
cellulose	0.66448	0.87004	0.5494	0.42024	0.75406	0.54374	0.8746	0.66916	0.4825	0.69814	0.83154
FA	0.68388	0.80242	0.21952	0.20886	0.39578	0.38618	0.49976	0.68618	0.30456	0.1466	0.68604
