# Supplementary material for: Phenylpropanoid Biosynthesis Gene Expression Precedes Lignin Accumulation During Shoot Development in Lowland and Upland Switchgrass Genotypes
Source: Front Plant Sci. 2021 Aug 9;12:640930. doi: 10.3389/fpls.2021.640930 (PMC8380989; doi:10.3389/fpls.2021.640930)
Supplement: Supplementary Table 5 — Gini correlations between phenylpropanoid gene expression and cell wall parameters for various models and data subsets. [file Table_5.XLSX]

## Sheet: Key
Table S5. Gini correlations between phenylpropanoid gene expression and cell wall parameters for various models and data subsets.
Data used is listed in the worksheet tab name
Stages refers to whole tillers of the vegetative 3 (V3), elongation 4 (E4), and reproductive 3 (R3). S# refers to the E4 tiller segments. N vs. N is gene expression (GE) and cell wall (CW) properties from the same sample; N vs. N+1 is GE for the N sample and cumulative CW properties for the immediate subsequent sample, i.e., V3 vs E4, E4 vs R3, S1E4 vs S2E4, and S2E4 vs S3E4. N vs. N+2 is GE for …
Results are summarized in Table 3 of Saha, Lin et al.

## Sheet: N(GE)_N(CW)_GCC
	X4CL	C3H	C4H	CAD	CcOMT	CCR1	COMT1	COMT2	COMT3	F5H	HCT
FA	0.364721	0.455228	-0.0571756	0.324583	0.445757	0.722987	0.395875	0.619	0.394036	0.57817	0.134467
pCA	-0.135806	-0.153163	0.260901	-0.378499	0.245188	0.657946	-0.158751	0.518498	0.437705	0.459054	-0.236054
Lignin	-0.293763	-0.428869	0.256179	-0.490098	-0.163137	0.20121	-0.364517	-0.165963	0.368182	0.21176	-0.264108
ED8h	0.225207	0.211014	-0.242418	0.460115	0.21148	-0.204219	0.216896	0.140309	-0.37772	0.119941	0.290503
ED16h	0.104782	0.145539	-0.33731	0.373815	0.0598393	-0.377356	0.206401	-0.191861	-0.379386	-0.134831	0.220249
ED24h	0.0803056	0.17824	-0.311324	0.36191	0.106153	-0.260491	0.159339	-0.171013	-0.406317	-0.071217	0.212756
q-value
	X4CL	C3H	C4H	CAD	CcOMT	CCR1	COMT1	COMT2	COMT3	F5H	HCT
FA	0.0132802	0.00431409	0.0822633	0.0183166	0.00431409	0.00277097	0.00548568	0.00277097	0.0401629	0.00277097	0.0602862
pCA	0.0574274	0.0509883	0.0250663	0.012132	0.0387897	0.00277097	0.0514886	0.00277097	0.00277097	0.00431409	0.0300189
Lignin	0.0162203	0	0.0263128	0	0.0491311	0.0388253	0.00651994	0.0490661	0.010492	0.0441554	0.0210212
ED8h	0.0315662	0.037808	0.0273856	0.00277097	0.0375291	0.0580403	0.0355113	0.0568779	0.00741207	0.0607769	0.0180113
ED16h	0.0706241	0.057795	0.0135784	0.00277097	0.084652	0.0261575	0.0389989	0.0531019	0.00651994	0.0646084	0.0356268
ED24h	0.0736858	0.0538674	0.0177536	0.011683	0.0707717	0.0432822	0.0535548	0.0605062	0.00277097	0.0818527	0.035018
p-value
	X4CL	C3H	C4H	CAD	CcOMT	CCR1	COMT1	COMT2	COMT3	F5H	HCT
FA	0.016	0.002	0.665	0.033	0.002	0.001	0.003	0.001	0.162	0.001	0.364
pCA	0.33	0.262	0.062	0.013	0.15	0.001	0.266	0.001	0.001	0.002	0.092
Lignin	0.024	0	0.071	0	0.241	0.151	0.004	0.24	0.009	0.196	0.044
ED8h	0.102	0.144	0.078	0.001	0.142	0.339	0.125	0.324	0.005	0.37	0.032
ED16h	0.487	0.335	0.017	0.001	0.697	0.07	0.152	0.282	0.004	0.417	0.126
ED24h	0.538	0.291	0.031	0.012	0.489	0.189	0.285	0.366	0.001	0.656	0.122

## Sheet: N(GE)_N+1(CW)_GCC
	X4CL	C3H	C4H	CAD	CcOMT	CCR1	COMT1	COMT2	COMT3	F5H	HCT
FA	0.0953646	0.40991	-0.31355	-0.0517562	0.337796	0.730342	0.471584	0.662439	0.122883	0.514289	-0.252455
pCA	0.122592	0.249267	0.3609	-0.249498	0.407404	0.661751	0.189148	0.734123	0.888817	0.56958	-0.0510023
Lignin	-0.196078	-0.0457941	0.427777	-0.155806	0.318422	0.27528	0.0206548	0.418174	0.841415	0.436268	0.144801
ED8h	0.111564	-0.0987185	-0.359144	0.297458	0.1647	0.356401	-0.100579	-0.197077	-0.807183	-0.199	-0.100042
ED16h	0.161815	-0.0519333	-0.268956	0.279088	0.112988	0.236394	-0.0859346	-0.24942	-0.810302	-0.218967	0.0442687
ED24h	0.144349	-0.0477479	-0.336906	0.320847	0.16695	0.332245	-0.0791671	-0.151216	-0.791141	-0.152306	-0.0743275
q-value
	X4CL	C3H	C4H	CAD	CcOMT	CCR1	COMT1	COMT2	COMT3	F5H	HCT
FA	0.0779149	0.0227828	0.0302874	0.0887651	0.0379324	0.00277097	0.00997167	0.00277097	0.0672121	0.00997167	0.0407063
pCA	0.0704159	0.0516537	0.0197593	0.0386977	0.0268177	0.00277097	0.053575	0.00277097	0.00277097	0.00277097	0.0898822
Lignin	0.0553224	0.0924213	0.0164637	0.0679079	0.0240151	0.0319728	0.0970784	0.0125452	0.00277097	0.0112892	0.0643095
ED8h	0.0767479	0.0762833	0.023321	0.0365685	0.0708595	0.0434283	0.0749909	0.0489728	0	0.0511277	0.0776474
ED16h	0.0655652	0.0902304	0.0401629	0.0402722	0.0788921	0.0617347	0.0809568	0.0458943	0	0.0463848	0.0907195
ED24h	0.0701494	0.0898236	0.0263128	0.0317394	0.070476	0.0401629	0.0806383	0.0662817	0.00277097	0.0639011	0.0834209
p-value
	X4CL	C3H	C4H	CAD	CcOMT	CCR1	COMT1	COMT2	COMT3	F5H	HCT
FA	0.6	0.052	0.094	0.755	0.145	0.001	0.008	0.001	0.445	0.008	0.166
pCA	0.484	0.267	0.039	0.149	0.074	0.001	0.286	0.001	0.001	0.001	0.773
Lignin	0.307	0.811	0.025	0.453	0.058	0.105	0.871	0.014	0.001	0.011	0.414
ED8h	0.581	0.575	0.056	0.134	0.49	0.19	0.555	0.239	0	0.263	0.596
ED16h	0.429	0.779	0.161	0.163	0.613	0.382	0.645	0.212	0	0.218	0.787
ED24h	0.481	0.771	0.071	0.103	0.485	0.162	0.64	0.437	0.001	0.408	0.682

## Sheet: N(GE)_N+2(CW)_GCC
	X4CL	C3H	C4H	CAD	CcOMT	CCR1	COMT1	COMT2	COMT3	F5H	HCT
FA	0.202221	0.585082	-0.210306	0.342488	0.582136	0.905724	0.585706	0.89107	0.293559	0.804731	0.353873
pCA	-0.497774	-0.070478	-0.456321	-0.567017	0.224856	0.372274	-0.142295	-0.367805	0.112547	-0.200251	-0.771343
Lignin	-0.682253	-0.285287	-0.556819	-0.734434	-0.320607	-0.510953	-0.315675	-0.555112	-0.181859	-0.759326	-0.910784
ED8h	0.451221	0.124784	0.519397	0.625084	0.493337	0.461495	0.079424	0.524685	0.127374	0.642633	0.778964
ED16h	0.605757	0.139149	0.602972	0.669272	0.485463	0.33018	0.0891053	0.347948	-0.0776176	0.536025	0.780217
ED24h	0.512857	0.156363	0.50528	0.686323	0.529627	0.392459	0.0990672	0.433467	0.113956	0.591266	0.761689
q-value
	X4CL	C3H	C4H	CAD	CcOMT	CCR1	COMT1	COMT2	COMT3	F5H	HCT
FA	0.0682597	0.0135784	0.0640195	0.0490661	0.0257855	0.00277097	0.0149206	0.00277097	0.0557921	0.00431409	0.0412235
pCA	0.0259453	0.0903745	0.022966	0.0125452	0.0755335	0.0598987	0.0762426	0.0401629	0.0826649	0.0648068	0
Lignin	0.00933921	0.0564784	0.0108502	0.00277097	0.043218	0.0176582	0.0451121	0.014496	0.0743562	0	0
ED8h	0.0312554	0.0822633	0.0186135	0.00933921	0.0227828	0.0242896	0.0901146	0.0176582	0.0815914	0.0108502	0.00277097
ED16h	0.0162203	0.0802191	0.00997167	0.00933921	0.0207916	0.045278	0.0865309	0.0428176	0.0915733	0.0186135	0.00277097
ED24h	0.0231184	0.0770321	0.0198199	0.00741207	0.0191271	0.0329384	0.086464	0.0329384	0.0822526	0.012132	0.00277097
p-value
	X4CL	C3H	C4H	CAD	CcOMT	CCR1	COMT1	COMT2	COMT3	F5H	HCT
FA	0.458	0.017	0.41	0.24	0.067	0.001	0.021	0.001	0.311	0.002	0.172
pCA	0.069	0.782	0.054	0.014	0.563	0.359	0.574	0.162	0.671	0.419	0
Lignin	0.007	0.32	0.01	0.001	0.188	0.03	0.202	0.02	0.547	0	0
ED8h	0.099	0.665	0.034	0.007	0.053	0.059	0.777	0.03	0.653	0.01	0.001
ED16h	0.024	0.634	0.008	0.007	0.043	0.204	0.724	0.184	0.8	0.034	0.001
ED24h	0.055	0.587	0.04	0.005	0.036	0.11	0.722	0.11	0.664	0.013	0.001

## Sheet: A4_N(GE)_N(CW)_GCC
	X4CL	C3H	C4H	CAD	CcOMT	CCR1	COMT1	COMT2	COMT3	F5H	HCT
FA	0.375817	0.42895	-0.067322	0.464714	0.51343	0.449252	0.0832048	0.0864391	-0.435099	0.271667	0.290926
pCA	-0.413151	-0.441355	-0.243775	-0.28365	-0.451948	0.182963	-0.242427	-0.0962802	-0.415357	-0.22491	-0.0643261
Lignin	-0.403411	-0.440245	-0.231515	-0.284214	-0.437839	-0.223893	-0.12944	0.0892785	-0.514967	-0.202621	-0.216745
ED8h	0.318563	0.446865	-0.195315	0.366513	0.441614	0.263904	0.282593	0.196093	-0.162348	0.312316	0.277845
ED16h	0.166052	0.284099	-0.30622	0.248274	0.312095	-0.224334	0.205309	-0.0706636	-0.25236	0.144404	0.110697
ED24h	0.150105	0.35148	-0.284539	0.225883	0.316978	0.134216	0.0896769	-0.0812389	-0.306442	0.138801	0.0996978
q-value
	X4CL	C3H	C4H	CAD	CcOMT	CCR1	COMT1	COMT2	COMT3	F5H	HCT
FA	0.0363531	0.0283939	0.0921669	0.0283939	0.0171536	0.0240151	0.0870498	0.0882573	0.0266699	0.0524934	0.0450003
pCA	0.0317394	0.028845	0.0585665	0.0536428	0.0255899	0.0747768	0.0608834	0.0871113	0.0542908	0.0617347	0.091346
Lignin	0.034252	0.0302874	0.0599268	0.0509883	0.0297435	0.0616049	0.0797962	0.0863393	0.0411481	0.0676926	0.0699952
ED8h	0.0495743	0.0273545	0.0708619	0.0419751	0.0297435	0.0545798	0.0541901	0.0679079	0.0746464	0.0489728	0.0549314
ED16h	0.0735072	0.0536428	0.0524934	0.061072	0.0470595	0.0674011	0.0675331	0.0916296	0.0609916	0.0777215	0.084652
ED24h	0.0734591	0.0492513	0.0550296	0.0627308	0.044151	0.0774062	0.088079	0.0887651	0.0517633	0.076985	0.0843368
p-value
	X4CL	C3H	C4H	CAD	CcOMT	CCR1	COMT1	COMT2	COMT3	F5H	HCT
FA	0.132	0.083	0.808	0.083	0.028	0.058	0.731	0.748	0.073	0.276	0.201
pCA	0.103	0.086	0.345	0.288	0.065	0.553	0.372	0.732	0.296	0.382	0.797
Lignin	0.118	0.094	0.36	0.262	0.09	0.38	0.628	0.72	0.171	0.451	0.478
ED8h	0.244	0.077	0.491	0.177	0.09	0.299	0.295	0.453	0.551	0.239	0.303
ED16h	0.533	0.288	0.276	0.374	0.223	0.447	0.449	0.801	0.373	0.597	0.697
ED24h	0.53	0.242	0.304	0.396	0.195	0.592	0.746	0.756	0.269	0.585	0.693

## Sheet: A4_N(GE)_N+1(CW)_GCC
	X4CL	C3H	C4H	CAD	CcOMT	CCR1	COMT1	COMT2	COMT3	F5H	HCT
FA	0.210718	0.559973	-0.301638	0.489306	0.479622	0.58258	-0.0935207	0.0971604	-0.859778	0.563272	0.162355
pCA	0.366364	0.321614	0.739348	0.108989	-0.0854578	0.134493	0.490179	0.646641	0.854019	0.339538	0.60094
Lignin	0.411649	0.362701	0.624379	0.0292521	0.189368	0.184499	0.618219	0.660526	0.889161	0.275911	0.370266
ED8h	0.362831	0.470971	-0.303328	0.649472	0.629951	0.768606	0.263951	0.340563	-0.746631	0.60606	0.0337989
ED16h	0.406303	0.458447	-0.226772	0.615779	0.642659	0.792449	0.393375	0.479211	-0.787672	0.607641	-0.0949054
ED24h	0.45103	0.436782	-0.294952	0.56299	0.555933	0.766137	0.439135	0.507434	-0.741589	0.58894	0.167704
q-value
	X4CL	C3H	C4H	CAD	CcOMT	CCR1	COMT1	COMT2	COMT3	F5H	HCT
FA	0.0735072	0.0356268	0.0572094	0.040785	0.0461774	0.0312554	0.0909187	0.0889419	0.0125452	0.0286273	0.0789643
pCA	0.0518174	0.0568686	0.00997167	0.0902592	0.0912895	0.0855206	0.0363531	0.0170037	0.00277097	0.0541901	0.0259453
Lignin	0.0458707	0.0507583	0.0222306	0.103236	0.0772569	0.0817845	0.022966	0.0176582	0.00277097	0.0660644	0.0542908
ED8h	0.0487571	0.0480578	0.0573643	0.0242896	0.0265197	0.011683	0.068945	0.0548329	0.0227828	0.0257855	0.0998911
ED16h	0.0462539	0.0504159	0.0701494	0.0279486	0.0231184	0.012132	0.0509883	0.0405993	0.0158721	0.0227828	0.0927564
ED24h	0.043719	0.045278	0.0592223	0.0273545	0.0259453	0.0140045	0.0426553	0.0335231	0.022458	0.0227828	0.0779149
p-value
	X4CL	C3H	C4H	CAD	CcOMT	CCR1	COMT1	COMT2	COMT3	F5H	HCT
FA	0.533	0.126	0.327	0.167	0.215	0.099	0.791	0.758	0.014	0.084	0.614
pCA	0.27	0.323	0.008	0.78	0.796	0.707	0.132	0.027	0.001	0.295	0.069
Lignin	0.211	0.258	0.049	0.94	0.59	0.655	0.054	0.03	0.001	0.433	0.296
ED8h	0.237	0.232	0.329	0.059	0.072	0.012	0.467	0.302	0.053	0.067	0.904
ED16h	0.217	0.255	0.481	0.081	0.055	0.013	0.262	0.165	0.023	0.053	0.816
ED24h	0.192	0.204	0.351	0.077	0.069	0.018	0.182	0.114	0.05	0.053	0.6

## Sheet: A4_N(GE)_N+2(CW)_GCC
	X4CL	C3H	C4H	CAD	CcOMT	CCR1	COMT1	COMT2	COMT3	F5H	HCT
FA	0.920674	0.910021	0.804545	0.937504	0.836729	0.994295	0.848146	0.930099	0.889793	0.98857	0.972782
pCA	-0.656744	-0.656744	-0.967333	-0.656744	-0.281242	-0.846266	-0.928788	-0.969773	-0.97104	-0.846266	-0.711369
Lignin	-0.894128	-0.862191	-0.801815	-0.932827	-0.775066	-0.99403	-0.840901	-0.970151	-0.861708	-0.98534	-0.960469
ED8h	0.894128	0.862191	0.786847	0.932827	0.740884	0.989588	0.95477	0.953151	0.861708	0.989588	0.960469
ED16h	0.986613	0.989788	0.881435	0.994632	0.917123	1	0.926089	0.910074	0.874438	1	0.957995
ED24h	0.938403	0.938403	0.797988	0.938403	0.890345	0.973335	0.978192	0.995331	0.968831	0.973335	0.83996
q-value
	X4CL	C3H	C4H	CAD	CcOMT	CCR1	COMT1	COMT2	COMT3	F5H	HCT
FA	0.0189024	0.0135784	0.0305005	0.0194291	0.0308948	0.00834502	0.0246169	0.014496	0.0210212	0.00997167	0.0135784
pCA	0.0401629	0.0431533	0.010492	0.0387897	0.0761173	0.0257855	0.0171536	0.0214643	0.0132802	0.0255877	0.0364891
Lignin	0.0219706	0.0207916	0.0315662	0.0177536	0.0383164	0.0108502	0.0258937	0.0196958	0.023321	0.00933921	0.0171536
ED8h	0.0212453	0.0219706	0.034252	0.014496	0.0367023	0.0108502	0.0167848	0.0162203	0.0255899	0.0108502	0.0167848
ED16h	0.0112892	0.00741207	0.0205285	0.00548568	0.0231184	0.00651994	0.0112892	0.0197593	0.023321	0.00431409	0.0171536
ED24h	0.027133	0.027133	0.0288046	0.0293246	0.0390884	0.0176582	0.0167848	0.012132	0.0183166	0.0171536	0.0253567
p-value
	X4CL	C3H	C4H	CAD	CcOMT	CCR1	COMT1	COMT2	COMT3	F5H	HCT
FA	0.035	0.017	0.095	0.037	0.097	0.006	0.06	0.02	0.044	0.008	0.017
pCA	0.162	0.187	0.009	0.15	0.572	0.066	0.028	0.046	0.016	0.064	0.133
Lignin	0.048	0.043	0.102	0.031	0.147	0.01	0.068	0.038	0.056	0.007	0.028
ED8h	0.045	0.048	0.118	0.02	0.135	0.01	0.026	0.024	0.065	0.01	0.026
ED16h	0.011	0.005	0.042	0.003	0.055	0.004	0.011	0.039	0.056	0.002	0.028
ED24h	0.076	0.076	0.085	0.088	0.153	0.03	0.026	0.013	0.033	0.028	0.063

## Sheet: AP13_N(GE)_N(CW)_GCC
	X4CL	C3H	C4H	CAD	CcOMT	CCR1	COMT1	COMT2	COMT3	F5H	HCT
FA	0.435618	0.313136	0.232137	0.646629	0.579464	0.430675	-0.278337	0.107966	-0.405742	0.561879	0.556226
pCA	-0.276848	0.413797	0.334756	-0.239387	-0.122854	-0.206774	0.144302	0.459867	0.599431	0.0590994	0.131482
Lignin	-0.725088	-0.615225	-0.290528	-0.649998	-0.541932	-0.313508	-0.185364	0.193163	0.414135	-0.276385	-0.341306
ED8h	0.402785	0.066454	-0.117392	0.604605	0.509911	0.437373	-0.461079	-0.299876	-0.662315	0.370755	0.374612
ED16h	0.205399	-0.160246	0.112415	0.482055	0.370542	0.343172	-0.507261	-0.385686	-0.568429	0.344395	0.321985
ED24h	0.171771	-0.162377	-0.098573	0.353884	0.287926	0.3896	-0.534897	-0.264657	-0.541132	0.37635	0.350818
q-value
	X4CL	C3H	C4H	CAD	CcOMT	CCR1	COMT1	COMT2	COMT3	F5H	HCT
FA	0.0277364	0.0453881	0.0613117	0.00277097	0.0140045	0.0275755	0.0511277	0.0807079	0.0308948	0.0170037	0.0149206
pCA	0.0508163	0.0452233	0.0434283	0.0599268	0.0798251	0.0672121	0.0761173	0.02699	0.0135784	0.0927564	0.0795835
Lignin	0.00277097	0.00834502	0.0514886	0.010492	0.0164637	0.0473152	0.0728028	0.0661454	0.0310213	0.0521984	0.0426553
ED8h	0.0318297	0.0947016	0.081289	0.010492	0.0210212	0.0257855	0.0266699	0.0509883	0.00548568	0.0395185	0.0370151
ED16h	0.0651736	0.0786019	0.0818923	0.0248854	0.0386977	0.0401087	0.0273856	0.0365685	0.0177536	0.0469309	0.0538674
ED24h	0.0739031	0.0829687	0.0890013	0.0419751	0.0538483	0.0389989	0.0210212	0.0581669	0.0196958	0.0425594	0.0430605
p-value
	X4CL	C3H	C4H	CAD	CcOMT	CCR1	COMT1	COMT2	COMT3	F5H	HCT
FA	0.08	0.205	0.377	0.001	0.018	0.079	0.263	0.641	0.097	0.027	0.021
pCA	0.259	0.203	0.19	0.36	0.629	0.445	0.572	0.075	0.017	0.816	0.625
Lignin	0.001	0.006	0.266	0.009	0.025	0.225	0.519	0.434	0.098	0.273	0.182
ED8h	0.104	0.841	0.649	0.009	0.044	0.067	0.073	0.262	0.003	0.156	0.138
ED16h	0.423	0.609	0.657	0.061	0.149	0.16	0.078	0.134	0.031	0.222	0.291
ED24h	0.541	0.676	0.759	0.177	0.29	0.152	0.044	0.342	0.038	0.181	0.186

## Sheet: AP13_N(GE)_N+1(CW)_GCC
	X4CL	C3H	C4H	CAD	CcOMT	CCR1	COMT1	COMT2	COMT3	F5H	HCT
FA	-0.154467	-0.703318	-0.631403	-0.268913	-0.56069	0.128261	-0.265781	-0.74013	-0.815408	-0.659783	-0.389294
pCA	0.41107	0.593897	0.458514	0.161852	0.294775	-0.433713	0.547208	0.200804	0.700209	-0.0808799	0.101954
Lignin	-0.0341917	0.666002	0.728403	-0.0788464	0.675426	-0.344925	0.293805	0.800443	0.892316	0.386953	0.245647
ED8h	-0.328458	-0.69598	-0.724114	-0.12905	-0.533422	0.373176	-0.423456	-0.578326	-0.888319	-0.176075	-0.210462
ED16h	-0.354572	-0.61461	-0.504289	-0.145657	-0.394293	0.501373	-0.637124	-0.32893	-0.74902	0.133305	0.0145461
ED24h	-0.389737	-0.651448	-0.681264	-0.182294	-0.296492	0.338434	-0.420563	-0.3066	-0.684878	-0.0936455	-0.2821
q-value
	X4CL	C3H	C4H	CAD	CcOMT	CCR1	COMT1	COMT2	COMT3	F5H	HCT
FA	0.0789802	0.0198199	0.0273545	0.063217	0.0265197	0.0824749	0.0643095	0.00997167	0.00548568	0.0135784	0.0458943
pCA	0.0487571	0.0227652	0.0401629	0.080261	0.0600931	0.0414081	0.0288046	0.0736858	0.00997167	0.0942617	0.0905469
Lignin	0.0937359	0.027133	0.014496	0.0942617	0.0162203	0.0514886	0.0605866	0.00651994	0.00277097	0.0494269	0.0675988
ED8h	0.0553224	0.0135784	0.014496	0.081523	0.0294671	0.0496588	0.0438359	0.0231184	0.00277097	0.0757037	0.0722712
ED16h	0.0562909	0.0266699	0.0402722	0.0807079	0.0470595	0.0351929	0.022458	0.0543635	0.0112892	0.084652	0.104221
ED24h	0.0521456	0.0212453	0.0191271	0.076985	0.0576432	0.059731	0.0431533	0.0580403	0.0201216	0.091517	0.0638277
p-value
	X4CL	C3H	C4H	CAD	CcOMT	CCR1	COMT1	COMT2	COMT3	F5H	HCT
FA	0.615	0.04	0.077	0.401	0.072	0.669	0.414	0.008	0.003	0.017	0.212
pCA	0.237	0.051	0.161	0.635	0.362	0.173	0.085	0.539	0.008	0.835	0.785
Lignin	0.828	0.076	0.02	0.835	0.024	0.266	0.368	0.004	0.001	0.243	0.45
ED8h	0.307	0.017	0.02	0.652	0.089	0.248	0.193	0.055	0.001	0.567	0.512
ED16h	0.318	0.073	0.163	0.641	0.223	0.123	0.05	0.297	0.011	0.697	0.951
ED24h	0.272	0.045	0.036	0.585	0.333	0.357	0.187	0.339	0.041	0.799	0.407

## Sheet: AP13_N(GE)_N+2(CW)_GCC
	X4CL	C3H	C4H	CAD	CcOMT	CCR1	COMT1	COMT2	COMT3	F5H	HCT
FA	-0.930442	-0.834233	-0.335883	-0.294726	0.475719	0.52108	-1	0.726393	-0.240336	0.865694	0.69781
pCA	0.634585	0.620277	-0.643956	-0.358362	-0.576153	-0.830756	0.671136	-0.997171	-0.493595	-0.926195	-1
Lignin	0.903905	0.974347	-0.0965632	0.0755504	-0.275653	-0.472739	0.898637	-0.806815	-0.232278	-0.819178	-0.715078
ED8h	-0.909701	-0.804156	0.214617	0.209498	0.776009	0.778777	-0.919186	0.967919	0.17722	1	0.951193
ED16h	-0.783824	-0.578383	0.309077	0.3035	0.782371	0.698538	-0.929506	0.985445	0.253587	0.995279	0.866508
ED24h	-0.878659	-0.753477	0.201605	0.175855	0.690174	0.825529	-0.955047	0.916144	-0.128512	0.986613	0.912252
q-value
	X4CL	C3H	C4H	CAD	CcOMT	CCR1	COMT1	COMT2	COMT3	F5H	HCT
FA	0.0153883	0.0197593	0.0701494	0.0746976	0.0593354	0.0545798	0	0.0404361	0.0818923	0.0214643	0.0416929
pCA	0.0482095	0.0452233	0.0409679	0.0721308	0.0489728	0.0255899	0.0429117	0.00431409	0.0571176	0.0170037	0
Lignin	0.014496	0.00548568	0.0949913	0.0957097	0.0762833	0.0576777	0.0198199	0.0242896	0.0800222	0.0231184	0.0374296
ED8h	0.0153883	0.0310213	0.0851731	0.08387	0.0315662	0.0360782	0.0207916	0.014496	0.0887651	0.00277097	0.0162203
ED16h	0.0294671	0.0463848	0.0730189	0.0756543	0.028845	0.0421013	0.0170037	0.010492	0.0836175	0.00933921	0.0219706
ED24h	0.0201216	0.0273856	0.0859002	0.0864017	0.0432822	0.0268177	0.0141998	0.0176582	0.097779	0.0112892	0.0198199
p-value
	X4CL	C3H	C4H	CAD	CcOMT	CCR1	COMT1	COMT2	COMT3	F5H	HCT
FA	0.022	0.039	0.481	0.552	0.352	0.3	0	0.164	0.657	0.046	0.175
pCA	0.233	0.203	0.169	0.506	0.239	0.065	0.185	0.002	0.326	0.027	0
Lignin	0.02	0.003	0.847	0.855	0.576	0.334	0.04	0.059	0.632	0.055	0.141
ED8h	0.022	0.098	0.702	0.688	0.102	0.13	0.043	0.02	0.755	0.001	0.024
ED16h	0.089	0.218	0.525	0.566	0.086	0.178	0.027	0.009	0.685	0.007	0.048
ED24h	0.041	0.078	0.713	0.721	0.189	0.074	0.019	0.03	0.88	0.011	0.04

[truncated: 15 more sheets: VS16_N(GE)_N(CW)_GCC, VS16_N(GE)_N+1(CW)_GCC, VS16_N(GE)_N+2(CW)_GCC, SegmentsOnly_N(GE)_N(CW)_GCC, SegmentsOnly_N(GE)_N+1(CW)_GCC, SegmentsOnly_N(GE)_N+2(CW)_GCC, Stages_only_NGE_NCW_GCC, R3_R3_GCC, Stages_only_NGE_N+1CW_GCC, Stage_pairs_NGE_N+1CW_V3_E4_GCC, Stage_pairs_NGE_N+1CW_E4_R3 _GC, Stages_only_NGE_N+2CW_GCC, S1 vs R3, S2_R3_GCC, S3_R3_GCC]
